# Supplementary material for: Anticancer Activity of the Antimicrobial Myristoylated Peptide Myr-B in HeLa Cells: Cytotoxic, Membrane-Disruptive and Proteomic Insights
Source: Int J Mol Sci. 2026 Apr 28;27(9):3918. doi: 10.3390/ijms27093918 (PMC13163312; doi:10.3390/ijms27093918)
Supplement: Supplementary file 1 [file ijms-27-03918-s001.zip]

Archive with 3 entries (3 files):
- Supplemental Table S9.xlsx
- Supplemental Tables S1_S2_S3_S4_S5.xlsx
- Supplemental Tables S6_S7_S8.xlsx
