# Supplementary material for: Anticancer Activity of the Antimicrobial Myristoylated Peptide Myr-B in HeLa Cells: Cytotoxic, Membrane-Disruptive and Proteomic Insights
Source: Int J Mol Sci. 2026 Apr 28;27(9):3918. doi: 10.3390/ijms27093918 (PMC13163312; doi:10.3390/ijms27093918)
Supplement: Supplementary file 1 [file ijms-27-03918-s001.zip › Supplemental Table S9.xlsx]

## Sheet: Foglio1
Supplementary Table S9. Venn analysis of the three pairwise comparisons analyzed by proteomics
Comparison groups	n of elements	elements
MyrB vs CTRL MyrB vs PepB PepB vs CTRL	1	MRPS31
MyrB vs CTRL PepB vs CTRL	26	SSRP1
		ZFHX4
		KPNA4
		EIF5B
		ARPP19
		DNAJA2
		RAB3GAP1
		SUMO2
		TSR1
		WDR18
		TUBB4B
		MPP7
		BUD23
		DDX11L8
		MRPS9
		FIP1L1
		MRPL14
		EIF1AX
		PRKACB
		NUP153
		CSNK1A1
		GORASP1
		RPP30
		POLR2D
		MBLAC2
		MPST
MyrB vs CTRL MyrB vs PepB	30	POLR2G
		SUPV3L1
		CCT4
		DSEL
		CYCS
		LRRFIP2
		ADGB
		CTNNBL1
		SYNE2
		TCP1
		NT5C3A
		TMEM65
		MRPS25
		CCT5
		DEK
		PSPC1
		CCT2
		TXNL4A
		SLC4A7
		CCT8
		RICTOR
		APOB
		PLEC
		CCT3
		EIF3G
		MRPS16
		CCT6A
		STON2
		CCT7
		HBA1
MyrB vs PepB PepB vs CTRL	29	NDUFB11
		TXNRD2
		TUBA4A
		MRPL21
		ACOT1
		NDUFA6
		DLST
		TMBIM1
		MYL9
		MYH14
		NDUFAF3
		CYBC1
		LMNB1
		ACOT13
		CARS2
		BASP1
		UBE2I
		MYL12A
		TMED5
		MYH9
		LARS2
		UQCRQ
		TIMM22
		GALNT1
		COPZ1
		NDUFA2
		GPX8
		NFS1
		ATP5MK
MyrB vs CTRL	82	ACIN1
		PCBD1
		OSBPL11
		RNPS1
		CXCR4
		FAM3C
		MRPS7
		EIF2AK2
		PPP1R2
		COG4
		EXOSC4
		SUB1
		RCOR1
		U2AF2
		FBLL1
		COMMD4
		ATP6V0D2
		PELP1
		NOP10
		TIMM13
		SPAG9
		TXLNG
		METTL13
		ROCK2
		WDR36
		HNRNPA2B1
		CD47
		CLTA
		PHF6
		PDCD5
		DNMT1
		RANBP1
		SUPT4H1
		SHTN1
		MRPS34
		EIF2S2
		DAP3
		MRPS22
		TIMP2
		HDGFL2
		HAX1
		RING1
		FOXRED1
		BUD31
		TOR2A
		MRPL55
		ZNF326
		TBC1D1
		ABHD13
		SAP18
		CLN6
		SFN
		SRSF11
		PSMB6
		OTOF
		U2AF1
		SLC4A1AP
		TOE1
		MRPS23
		SAR1A
		AGMAT
		NOB1
		RFC4
		ATPAF1
		MRPS27
		GIT2
		EMG1
		TMEM138
		HNRNPH3
		SLC52A2
		RHOA
		KPNA1
		RBM19
		S100A13
		PWP1
		MRPL44
		VASN
		SNX17
		PA2G4
		NEDD8
		MRPS2
		COG7
PepB vs CTRL	128	RPL10
		PRPF40A
		RPS11
		SLC35A4
		NUP35
		RPL23
		GNL3
		OSBPL10
		NDUFB1
		TMA16
		RPS2
		UBR5
		RPL26
		VMP1
		RPS18
		CHMP4A
		RPL19
		RDX
		GRWD1
		MORF4L2
		CSTF1
		SH3BP4
		PRPF6
		RPL13A
		SCRN1
		LARP1
		SRPK1
		RPS7
		LSM6
		RFC3
		UBIAD1
		CPSF1
		ATP5MG
		INTS14
		VKORC1
		LARP7
		MLKL
		RPS26
		DDX52
		CD55
		PPP1R14B
		RPS23
		RPP40
		FAM136A
		SMARCAD1
		NEGR1
		AK4
		YTHDC2
		COPE
		GNAS
		CDC42SE2
		CYB5B
		NIPSNAP2
		SLIRP
		SURF1
		CLINT1
		REEP5
		POP7
		BOP1
		RPS3A
		CCAR1
		MRPL12
		GIGYF2
		MRPS5
		EIF2B3
		TUBB
		CAD
		MIX23
		RPL34
		GNG5
		KIFBP
		ARAF
		CLTB
		RPL28
		RPL18A
		SEC61B
		RBM25
		RPL6
		COMMD7
		BCL10
		MTX1
		RPS14
		ATP5MJ
		SMAD9
		TRIP12
		TMEM132A
		ARFIP2
		ABCD1
		RPS24
		ATP5ME
		SCAP
		RPL24
		MRPL54
		RPS16
		GLYR1
		RPL32
		RPS9
		GNG12
		DDX56
		RBM28
		SH3GL1
		RPL14
		BAG1
		ATP5PD
		TMED4
		SLC16A1
		SCAMP1
		RPL9
		KGD4
		STARD7
		ECI2
		GPC1
		AP1S1
		NCLN
		HADHB
		GOLIM4
		POP1
		RPS8
		RPL4
		RPL39P5
		THOC6
		SEL1L
		UBE2G2
		ITPR3
		METTL1
		BAG6
		SLC7A2
		RPS15
MyrB vs PepB	68	TMPO
		KRTCAP2
		INTS11
		ALG6
		ECHS1
		ABHD10
		STUB1
		MTHFD2
		SEC63
		ARL6IP4
		PRPSAP2
		TM9SF1
		MLEC
		PNPT1
		DCXR
		COX15
		MRPL1
		MLLT1
		VKORC1L1
		TWF2
		IARS2
		SKIC3
		CDK11A
		LMNB2
		SDCBP
		LCLAT1
		UQCR10
		MYH10
		SCYL1
		FAM114A1
		KPNA3
		TACC3
		SLC26A4
		SLC25A4
		PPIE
		MRPL39
		TARS2
		LIMCH1
		CSNK2A2
		SCP2
		TRAM1
		UBE2O
		ITGA2
		VPS18
		IGF1R
		FAR1
		SPTBN1
		RTF2
		WASHC2C
		TTI1
		ACTG1
		ALG1
		MSI2
		FLII
		CD81
		MRPL37
		NDUFS7
		EMC3
		TMEM11
		MYO10
		MYL6
		MGST1
		CNIH4
		APP
		RBFOX2
		CDC37
		MYO1E
		MRPL43
