# Supplementary material for: Anticancer Activity of the Antimicrobial Myristoylated Peptide Myr-B in HeLa Cells: Cytotoxic, Membrane-Disruptive and Proteomic Insights
Source: Int J Mol Sci. 2026 Apr 28;27(9):3918. doi: 10.3390/ijms27093918 (PMC13163312; doi:10.3390/ijms27093918)
Supplement: Supplementary file 1 [file ijms-27-03918-s001.zip › Supplemental Tables S1_S2_S3_S4_S5.xlsx]

## Sheet: Suppl Table S1
Supplementary Table S1. Statistical analysis of cytotoxicity data of myr and no-myr peptides against HeLa cells using one-way ANOVA followed by Dunnett's post hoc test.
Dunnett's T3 multiple comparisons test	Mean diff.	95.00% CI of diff.	Below threshold?	Summary	Adjusted P Value
Neg CTRL 3 h vs. Pos CTRL 3 h	75.84	70.88 to 80.81	Yes	****	<0.0001
Neg CTRL 3 h vs. Myr-A 2.5 µM 3 h	0.03311		No	ns	>0.9999
Neg CTRL 3 h vs. Myr-A 7.5 µM 3 h	12.71	6.338 to 19.08	Yes	***	0.0002
Neg CTRL 3 h vs. Myr-A 22.5 µM 3 h	27.29	19.61 to 34.97	Yes	****	<0.0001
Neg CTRL 3 h vs. Myr-A 50 µM 3 h	55.24	18.13 to 92.35	Yes	**	0.0089
Neg CTRL 24 h vs. Pos CTRL 24 h	86.69	78.41 to 94.98	Yes	****	<0.0001
Neg CTRL 24 h vs. Myr-A 2.5 µM 24 h	-20.04	-45.41 to 5.322	No	ns	0.1917
Neg CTRL 24 h vs. Myr-A 7.5 µM 24 h	-7638	-24.09 to 8.813	No	ns	0.9188
Neg CTRL 24 h vs. Myr-A 22.5 µM 24 h	20.5	10.30 to 30.69	Yes	****	<0.0001
Neg CTRL 24 h vs. Myr-A 50 µM 24 h	50.21	39.50 to 60.91	Yes	****	<0.0001
Neg CTRL 3 h vs. Pos CTRL 3 h	75.84	70.88 to 80.81	Yes	****	<0.0001
Neg CTRL 3 h vs. Myr-B 2.5 µM 3 h	0.1411		No	ns	>0.9999
Neg CTRL 3 h vs. Myr-B 7.5 µM 3 h	7384	1.751 to 13.02	Yes	**	0.0069
Neg CTRL 3 h vs. Myr-B 22.5 µM 3 h	33.52	20.33 to 46.71	Yes	****	<0.0001
Neg CTRL 3 h vs. Myr-B 50 µM 3 h	54.3	30.50 to 78.10	Yes	***	0.0006
Neg CTRL 24 h vs. Pos CTRL 24 h	86.69	78.41 to 94.98	Yes	****	<0.0001
Neg CTRL 24 h vs. Myr-B 2.5 µM 24 h	-12.47	-25.56 to 0.6229	No	ns	0.0718
Neg CTRL 24 h vs. Myr-B 7.5 µM 24 h	15.99	5.913 to 26.07	Yes	***	0.0004
Neg CTRL 24 h vs. Myr-B 22.5 µM 24 h	34.44	25.52 to 43.36	Yes	****	<0.0001
Neg CTRL 24 h vs. Myr-B 50 µM 24 h	61.85	41.05 to 82.65	Yes	****	<0.0001
Neg CTRL 3 h vs. Pos CTRL 3 h	75.84	70.88 to 80.81	Yes	****	<0.0001
Neg CTRL 3 h vs. Myr-C 2.5 µM 3 h	-7607	-21.56 to 6.344	No	ns	0.4603
Neg CTRL 3 h vs. Myr-C 7.5 µM 3 h	1404		No	ns	>0.9999
Neg CTRL 3 h vs. Myr-C 22.5 µM 3 h	31.99	23.49 to 40.49	Yes	****	<0.0001
Neg CTRL 3 h vs. Myr-C 50 µM 3 h	79.41	69.37 to 89.45	Yes	****	<0.0001
Neg CTRL 24 h vs. Pos CTRL 24 h	86.69	78.41 to 94.98	Yes	****	<0.0001
Neg CTRL 24 h vs. Myr-C 2.5 µM 24 h	-9975	-30.15 to 10.20	No	ns	0.8307
Neg CTRL 24 h vs. Myr-C 7.5 µM 24 h	9186	-3.194 to 21.56	No	ns	0.3214
Neg CTRL 24 h vs. Myr-C 22.5 µM 24 h	31.34	22.02 to 40.66	Yes	****	<0.0001
Neg CTRL 24 h vs. Myr-C 50 µM 24 h	82.22	73.77 to 90.67	Yes	****	<0.0001
Neg CTRL 3 h vs. Pos CTRL 3 h	86.85	72.66 to 101.0	Yes	****	<0.0001
Neg CTRL 3 h vs. Pep-A 2.5 µM 3 h	16.83	2.267 to 31.40	Yes	*	0.0161
Neg CTRL 3 h vs. Pep-A 7.5 µM 3 h	8028	-6.619 to 22.68	No	ns	0.7694
Neg CTRL 3 h vs. Pep-A 22.5 µM 3 h	7436	-8.969 to 23.84	No	ns	0.963
Neg CTRL 3 h vs. Pep-A 50 µM 3 h	8097	-7.226 to 23.42	No	ns	0.8436
Neg CTRL 24 h vs. Pos CTRL 24 h	74.91	66.30 to 83.52	Yes	****	<0.0001
Neg CTRL 24 h vs. Pep-A 2.5 µM 24 h	-22.76	-30.71 to -14.80	Yes	****	<0.0001
Neg CTRL 24 h vs. Pep-A 7.5 µM 24 h	-22.79	-32.33 to -13.24	Yes	****	<0.0001
Neg CTRL 24 h vs. Pep-A 22.5 µM 24 h	-20.23	-32.36 to -8.104	Yes	***	0.0007
Neg CTRL 24 h vs. Pep-A 50 µM 24 h	-21.38	-32.74 to -10.03	Yes	***	0.0001
Neg CTRL 3 h vs. Pos CTRL 3 h	86.85	72.66 to 101.0	Yes	****	<0.0001
Neg CTRL 3 h vs. Pep-B 2.5 µM 3 h	13.34	-1.213 to 27.89	No	ns	0.0925
Neg CTRL 3 h vs. Pep-B 7.5 µM 3 h	8.17	-7.417 to 23.76	No	ns	0.8523
Neg CTRL 3 h vs. Pep-B 22.5 µM 3 h	6784	-12.68 to 26.25	No	ns	0.9987
Neg CTRL 3 h vs. Pep-B 50 µM 3 h	5263	-14.49 to 25.01	No	ns	>0.9999
Neg CTRL 24 h vs. Pos CTRL 24 h	74.91	66.30 to 83.52	Yes	****	<0.0001
Neg CTRL 24 h vs. Pep-B 2.5 µM 24 h	-14.27	-20.61 to -7.934	Yes	****	<0.0001
Neg CTRL 24 h vs. Pep-B 7.5 µM 24 h	-18.68	-33.90 to -3.458	Yes	*	0.0108
Neg CTRL 24 h vs. Pep-B 22.5 µM 24 h	-9608	-23.42 to 4.203	No	ns	0.3347
Neg CTRL 24 h vs. Pep-B 50 µM 24 h	1085		No	ns	>0.9999
Neg CTRL 3 h vs. Pos CTRL 3 h	86.85	72.66 to 101.0	Yes	****	<0.0001
Neg CTRL 3 h vs. Pep-C 2.5 µM 3 h	2287	-12.15 to 16.72	No	ns	>0.9999
Neg CTRL 3 h vs. Pep-C 7.5 µM 3 h	-0.8986		No	ns	>0.9999
Neg CTRL 3 h vs. Pep-C 22.5 µM 3 h	0.1322		No	ns	>0.9999
Neg CTRL 3 h vs. Pep-C 50 µM 3 h	8498	-10.91 to 27.91	No	ns	0.9655
Neg CTRL 24 h vs. Pos CTRL 24 h	74.91	66.30 to 83.52	Yes	****	<0.0001
Neg CTRL 24 h vs. Pep-C 2.5 µM 24 h	-23.79	-35.17 to -12.40	Yes	****	<0.0001
Neg CTRL 24 h vs. Pep-C 7.5 µM 24 h	-20.03	-32.50 to -7.561	Yes	**	0.001
Neg CTRL 24 h vs. Pep-C 22.5 µM 24 h	-22.46	-41.21 to -3.700	Yes	*	0.015
Neg CTRL 24 h vs. Pep-C 50 µM 24 h	-15.59	-28.31 to -2.875	Yes	*	0.0102

## Sheet: Suppl Table S2
Supplementary Table S2. Statistical analysis of cytotoxicity data of myr and no-myr peptides against FB789 fibroblasts using one-way ANOVA followed by Dunnett's post hoc test.
Dunnett's T3 multiple comparisons test	Mean diff.	95.00% CI of diff.	Below threshold?	Summary	Adjusted P Value
Neg CTRL 3 h vs. Pos CTRL 3 h	77.45	69.61 to 85.29	Yes	****	<0.0001
Neg CTRL 3 h vs. Myr-A 2.5 µM 3 h	4295	-9.044 to 17.63	No	ns	0.9986
Neg CTRL 3 h vs. Myr-A 7.5 µM 3 h	2.92	-7.187 to 13.03	No	ns	>0.9999
Neg CTRL 3 h vs. Myr-A 22.5 µM 3 h	8815	-3.895 to 21.52	No	ns	0.3731
Neg CTRL 3 h vs. Myr-A 50 µM 3 h	16.13	0.3573 to 31.90	Yes	*	0.0435
Neg CTRL 24 h vs. Pos CTRL 24 h	81	73.97 to 88.02	Yes	****	<0.0001
Neg CTRL 24 h vs. Myr-A 2.5 µM 24 h	-4.95	-23.30 to 13.40	No	ns	0.9991
Neg CTRL 24 h vs. Myr-A 7.5 µM 24 h	-2124	-12.49 to 8.239	No	ns	>0.9999
Neg CTRL 24 h vs. Myr-A 22.5 µM 24 h	-0.8618		No	ns	>0.9999
Neg CTRL 24 h vs. Myr-A 50 µM 24 h	-3478	-10.03 to 3.075	No	ns	0.7921
Neg CTRL 3 h vs. Pos CTRL 3 h	77.45	69.61 to 85.29	Yes	****	<0.0001
Neg CTRL 3 h vs. Myr-B 2.5 µM 3 h	5344	-5.479 to 16.17	No	ns	0.8842
Neg CTRL 3 h vs. Myr-B 7.5 µM 3 h	10.96	2.929 to 18.99	Yes	**	0.0027
Neg CTRL 3 h vs. Myr-B 22.5 µM 3 h	25.17	16.99 to 33.36	Yes	****	<0.0001
Neg CTRL 3 h vs. Myr-B 50 µM 3 h	21.14	13.02 to 29.25	Yes	****	<0.0001
Neg CTRL 24 h vs. Pos CTRL 24 h	81	73.97 to 88.02	Yes	****	<0.0001
Neg CTRL 24 h vs. Myr-B 2.5 µM 24 h	10.77	-6.847 to 28.39	No	ns	0.4207
Neg CTRL 24 h vs. Myr-B 7.5 µM 24 h	14.04	6.667 to 21.42	Yes	****	<0.0001
Neg CTRL 24 h vs. Myr-B 22.5 µM 24 h	13.83	4.626 to 23.03	Yes	**	0.0014
Neg CTRL 24 h vs. Myr-B 50 µM 24 h	11.22	0.9357 to 21.50	Yes	*	0.0258
Neg CTRL 3 h vs. Pos CTRL 3 h	77.45	69.61 to 85.29	Yes	****	<0.0001
Neg CTRL 3 h vs. Myr-C 2.5 µM 3 h	-3384	-15.60 to 8.829	No	ns	>0.9999
Neg CTRL 3 h vs. Myr-C 7.5 µM 3 h	1788	-6.472 to 10.05	No	ns	>0.9999
Neg CTRL 3 h vs. Myr-C 22.5 µM 3 h	13.47	1.495 to 25.43	Yes	*	0.0201
Neg CTRL 3 h vs. Myr-C 50 µM 3 h	21.26	12.17 to 30.35	Yes	****	<0.0001
Neg CTRL 24 h vs. Pos CTRL 24 h	81	73.97 to 88.02	Yes	****	<0.0001
Neg CTRL 24 h vs. Myr-C 2.5 µM 24 h	-2795	-11.76 to 6.175	No	ns	0.9998
Neg CTRL 24 h vs. Myr-C 7.5 µM 24 h	4513	-5.968 to 14.99	No	ns	0.9587
Neg CTRL 24 h vs. Myr-C 22.5 µM 24 h	-6342	-14.82 to 2.136	No	ns	0.2916
Neg CTRL 24 h vs. Myr-C 50 µM 24 h	-3258	-17.06 to 10.54	No	ns	>0.9999
Neg CTRL 3 h vs. Pos CTRL 3 h	79.65	69.59 to 89.70	Yes	****	<0.0001
Neg CTRL 3 h vs. Pep-A 2.5 µM 3 h	0.6648		No	ns	>0.9999
Neg CTRL 3 h vs. Pep-A 7.5 µM 3 h	1426		No	ns	>0.9999
Neg CTRL 3 h vs. Pep-A 22.5 µM 3 h	0.005651		No	ns	>0.9999
Neg CTRL 3 h vs. Pep-A 50 µM 3 h	4.67	-4.734 to 14.07	No	ns	0.8262
Neg CTRL 24 h vs. Pos CTRL 24 h	77.03	67.47 to 86.59	Yes	****	<0.0001
Neg CTRL 24 h vs. Pep-A 2.5 µM 24 h	1021		No	ns	>0.9999
Neg CTRL 24 h vs. Pep-A 7.5 µM 24 h	0.9389		No	ns	>0.9999
Neg CTRL 24 h vs. Pep-A 22.5 µM 24 h	8.22	-2.368 to 18.81	No	ns	0.2512
Neg CTRL 24 h vs. PepA 50 µM 24 h	0.03554		No	ns	>0.9999
Neg CTRL 3 h vs. Pos CTRL 3 h	79.65	69.59 to 89.70	Yes	****	<0.0001
Neg CTRL 3 h vs. Pep-B 2.5 µM 3 h	2387	-16.03 to 20.80	No	ns	>0.9999
Neg CTRL 3 h vs. Pep-B 7.5 µM 3 h	7478	-3.386 to 18.34	No	ns	0.3485
Neg CTRL 3 h vs. Pep-B 22.5 µM 3 h	4252	-6.338 to 14.84	No	ns	0.9578
Neg CTRL 3 h vs. Pep-B 50 µM 3 h	3442	-4.538 to 11.42	No	ns	0.958
Neg CTRL 24 h vs. Pos CTRL 24 h	77.03	67.47 to 86.59	Yes	****	<0.0001
Neg CTRL 24 h vs. Pep-B 2.5 µM 24 h	0.139		No	ns	>0.9999
Neg CTRL 24 h vs. Pep-B 7.5 µM 24 h	0.7232		No	ns	>0.9999
Neg CTRL 24 h vs. Pep-B 22.5 µM 24 h	4559	-5.435 to 14.55	No	ns	0.94
Neg CTRL 24 h vs. Pep-B 50 µM 24 h	-0.7062		No	ns	>0.9999
Neg CTRL 3 h vs. Pos CTRL 3 h	79.65	69.59 to 89.70	Yes	****	<0.0001
Neg CTRL 3 h vs. Pep-C 2.5 µM 3 h	0.472		No	ns	>0.9999
Neg CTRL 3 h vs. Pep-C 7.5 µM 3 h	3451	-6.216 to 13.12	No	ns	0.9912
Neg CTRL 3 h vs. Pep-C 22.5 µM 3 h	2.27	-6.332 to 10.87	No	ns	>0.9999
Neg CTRL 3 h vs. Pep-C 50 µM 3 h	2521	-5.811 to 10.85	No	ns	0.9997
Neg CTRL 24 h vs. Pos CTRL 24 h	77.03	67.47 to 86.59	Yes	****	<0.0001
Neg CTRL 24 h vs. Pep-C 2.5 µM 24 h	4429	-19.49 to 28.35	No	ns	>0.9999
Neg CTRL 24 h vs. Pep-C 7.5 µM 24 h	-3519	-13.68 to 6.638	No	ns	0.9971
Neg CTRL 24 h vs. Pep-C 22.5 µM 24 h	-0.04395		No	ns	>0.9999
Neg CTRL 24 h vs. Pep-C 50 µM 24 h	2841	-10.00 to 15.68	No	ns	>0.9999

## Sheet: Suppl Table S3
Supplementary Table S3. Statistical analysis of cytotoxicity data of myr and no-myr peptides against HDF fibroblasts using one-way ANOVA followed by Dunnett's post hoc test.
Dunnett's T3 multiple comparisons test	Mean diff.	95.00% CI of diff.	Below threshold?	Summary	Adjusted P Value
Neg CTRL 3 h vs. Pos CTRL 3 h	74.33	66.43 to 82.23	Yes	****	<0.0001
Neg CTRL 3 h vs. Myr-A 2.5 µM 3 h	-1076		No	ns	>0.9999
Neg CTRL 3 h vs. Myr-A 7.5 µM 3 h	1214		No	ns	>0.9999
Neg CTRL 3 h vs. Myr-A 22.5 µM 3 h	3737	-9.043 to 16.52	No	ns	0.9995
Neg CTRL 3 h vs. Myr-A 50 µM 3 h	3626	-8.171 to 15.42	No	ns	0.9994
Neg CTRL 24 h vs. Pos CTRL 24 h	87.5	81.23 to 93.77	Yes	****	<0.0001
Neg CTRL 24 h vs. Myr-A 2.5 µM 24 h	-0.4419		No	ns	>0.9999
Neg CTRL 24 h vs. Myr-A 7.5 µM 24 h	4221	-3.472 to 11.91	No	ns	0.7845
Neg CTRL 24 h vs. Myr-A 22.5 µM 24 h	7951	-5.537 to 21.44	No	ns	0.5717
Neg CTRL 24 h vs. Myr-A 50 µM 24 h	10.23	-7.495 to 27.96	No	ns	0.5711
Neg CTRL 3 h vs. Pos CTRL 3 h	74.33	66.43 to 82.23	Yes	****	<0.0001
Neg CTRL 3 h vs. Myr-B 2.5 µM 3 h	-1076		No	ns	>0.9999
Neg CTRL 3 h vs. Myr-B 7.5 µM 3 h	1214		No	ns	>0.9999
Neg CTRL 3 h vs. Myr-B 22.5 µM 3 h	3737	-9.043 to 16.52	No	ns	0.9995
Neg CTRL 3 h vs. Myr-B 50 µM 3 h	3626	-8.171 to 15.42	No	ns	0.9994
Neg CTRL 24 h vs. Pos CTRL 24 h	87.5	81.23 to 93.77	Yes	****	<0.0001
Neg CTRL 24 h vs. Myr-B 2.5 µM 24 h	-0.4419		No	ns	>0.9999
Neg CTRL 24 h vs. Myr-B 7.5 µM 24 h	4221	-3.472 to 11.91	No	ns	0.7845
Neg CTRL 24 h vs. Myr-B 22.5 µM 24 h	7951	-5.537 to 21.44	No	ns	0.5717
Neg CTRL 24 h vs. Myr-B 50 µM 24 h	10.23	-7.495 to 27.96	No	ns	0.5711
Neg CTRL 3 h vs. Pos CTRL 3 h	74.33	66.43 to 82.23	Yes	****	<0.0001
Neg CTRL 3 h vs. Myr-C 2.5 µM 3 h	-0.68		No	ns	>0.9999
Neg CTRL 3 h vs. Myr-C 7.5 µM 3 h	0.3397		No	ns	>0.9999
Neg CTRL 3 h vs. Myr-C 22.5 µM 3 h	5076	-4.678 to 14.83	No	ns	0.8322
Neg CTRL 3 h vs. Myr-C 50 µM 3 h	8855	-2.903 to 20.61	No	ns	0.2628
Neg CTRL 24 h vs. Pos CTRL 24 h	87.5	81.23 to 93.77	Yes	****	<0.0001
Neg CTRL 24 h vs. Myr-C 2.5 µM 24 h	2128	-5.815 to 10.07	No	ns	>0.9999
Neg CTRL 24 h vs. Myr-C 7.5 µM 24 h	12.85	-0.2331 to 25.94	No	ns	0.0561
Neg CTRL 24 h vs. Myr-C 22.5 µM 24 h	1169		No	ns	>0.9999
Neg CTRL 24 h vs. Myr-C 50 µM 24 h	7765	-10.22 to 25.75	No	ns	0.9023
Neg CTRL 3 h vs. Pos CTRL 3 h	82.01	73.94 to 90.07	Yes	****	<0.0001
Neg CTRL 3 h vs. Pep-A 2.5 µM 3 h	3538	-7.015 to 14.09	No	ns	0.9982
Neg CTRL 3 h vs. Pep-A 7.5 µM 3 h	-3318	-17.62 to 10.99	No	ns	>0.9999
Neg CTRL 3 h vs. Pep-A 22.5 µM 3 h	-1365	-11.92 to 9.195	No	ns	>0.9999
Neg CTRL 3 h vs. Pep-A 50 µM 3 h	-3269	-16.32 to 9.785	No	ns	>0.9999
Neg CTRL 24 h vs. Pos CTRL 24 h	78.15	66.89 to 89.41	Yes	****	<0.0001
Neg CTRL 24 h vs. Pep-A 2.5 µM 24 h	-3.05	-18.71 to 12.61	No	ns	>0.9999
Neg CTRL 24 h vs. Pep-A 7.5 µM 24 h	-2641	-14.35 to 9.073	No	ns	>0.9999
Neg CTRL 24 h vs. Pep-A 22.5 µM 24 h	-4101	-18.00 to 9.796	No	ns	0.9999
Neg CTRL 24 h vs. Pep-A 50 µM 24 h	2.36	-11.03 to 15.75	No	ns	>0.9999
Neg CTRL 3 h vs. Pos CTRL 3 h	82.01	73.94 to 90.07	Yes	****	<0.0001
Neg CTRL 3 h vs. Pep-B 2.5 µM 3 h	8619	-13.58 to 30.82	No	ns	0.9185
Neg CTRL 3 h vs. Pep-B 7.5 µM 3 h	3541	-18.44 to 25.52	No	ns	>0.9999
Neg CTRL 3 h vs. Pep-B 22.5 µM 3 h	-5.02	-23.97 to 13.93	No	ns	0.9985
Neg CTRL 3 h vs. Pep-B 50 µM 3 h	-0.3618		No	ns	>0.9999
Neg CTRL 24 h vs. Pos CTRL 24 h	78.15	66.89 to 89.41	Yes	****	<0.0001
Neg CTRL 24 h vs. Pep-B 2.5 µM 24 h	-4491	-15.58 to 6.598	No	ns	0.9648
Neg CTRL 24 h vs. Pep-B 7.5 µM 24 h	-10.59	-23.23 to 2.058	No	ns	0.1623
Neg CTRL 24 h vs. Pep-B 22.5 µM 24 h	-11.43	-37.06 to 14.21	No	ns	0.8782
Neg CTRL 24 h vs. Pep-B 50 µM 24 h	-3394	-18.90 to 12.11	No	ns	>0.9999
Neg CTRL 3 h vs. Pos CTRL 3 h	82.01	73.94 to 90.07	Yes	****	<0.0001
Neg CTRL 3 h vs. Pep-C 2.5 µM 3 h	-1908	-13.41 to 9.596	No	ns	>0.9999
Neg CTRL 3 h vs. PepC 7.5 µM 3 h	-3533	-13.38 to 6.318	No	ns	0.9965
Neg CTRL 3 h vs. Pep-C 22.5 µM 3 h	-0.6623		No	ns	>0.9999
Neg CTRL 3 h vs. Pep-C 50 µM 3 h	0.09625		No	ns	>0.9999
Neg CTRL 24 h vs. Pos CTRL 24 h	78.15	66.89 to 89.41	Yes	****	<0.0001
Neg CTRL 24 h vs. Pep-C 2.5 µM 24 h	-4073	-16.01 to 7.859	No	ns	0.9977
Neg CTRL 24 h vs. Pep-C 7.5 µM 24 h	2798	-11.87 to 17.47	No	ns	>0.9999
Neg CTRL 24 h vs. Pep-C 22.5 µM 24 h	-1.2		No	ns	>0.9999
Neg CTRL 24 h vs. Pep-C 50 µM 24 h	-4.91	-16.98 to 7.158	No	ns	0.9815

## Sheet: Suppl Table S4
Supplementary Table S4. Statistical analysis of cytotoxicity data of Myr-B and Pep-B peptides against Caco-2 cells using one-way ANOVA followed by Dunnett's post hoc test.
Dunnett's T3 multiple comparisons test	Mean diff.	95.00% CI of diff.	Below threshold?	Summary	Adjusted P Value
Neg CTRL 3 h vs. Pos CTRL 3 h	84.28	75.79 to 92.77	Yes	****	<0.0001
Neg CTRL 3 h vs. Myr-B 2.5 µM 3 h	20.66	10.93 to 30.40	Yes	****	<0.0001
Neg CTRL 3 h vs. Myr-B 7.5 µM 3 h	32.33	23.28 to 41.37	Yes	****	<0.0001
Neg CTRL 3 h vs. Myr-B 22.5 µM 3 h	39.62	31.29 to 47.95	Yes	****	<0.0001
Neg CTRL 3 h vs. Myr-B 50 µM 3 h	46.96	37.27 to 56.66	Yes	****	<0.0001
Neg CTRL 24 h vs. Pos CTRL 24 h	85.5	80.27 to 90.73	Yes	****	<0.0001
Neg CTRL 24 h vs. Myr-B 2.5 µM 24 h	-0.2643		No	ns	>0.9999
Neg CTRL 24 h vs. Myr-B 7.5 µM 24 h	12.92	3.466 to 22.37	Yes	**	0.0023
Neg CTRL 24 h vs. Myr-B 22.5 µM 24 h	28.45	20.20 to 36.71	Yes	****	<0.0001
Neg CTRL 24 h vs. Myr-B 50 µM 24 h	44.48	38.27 to 50.69	Yes	****	<0.0001
Neg CTRL 3 h vs. Pos CTRL 3 h	84.28	75.79 to 92.77	Yes	****	<0.0001
Neg CTRL 3 h vs. Pep-B 2.5 µM 3 h	8579	-3.388 to 20.55	No	ns	0.418
Neg CTRL 3 h vs. Pep-B 7.5 µM 3 h	5972	-4.084 to 16.03	No	ns	0.7649
Neg CTRL 3 h vs. Pep-B 22.5 µM 3 h	2113	-9.581 to 13.81	No	ns	>0.9999
Neg CTRL 3 h vs. Pep-B 50 µM 3 h	2366	-7.108 to 11.84	No	ns	>0.9999
Neg CTRL 24 h vs. Pos CTRL 24 h	85.5	80.27 to 90.73	Yes	****	<0.0001
Neg CTRL 24 h vs. Pep-B 2.5 µM 24 h	-2.03	-10.83 to 6.769	No	ns	>0.9999
Neg CTRL 24 h vs. Pep-B 7.5 µM 24 h	-10.69	-22.77 to 1.396	No	ns	0.1115
Neg CTRL 24 h vs. Pep-B 22.5 µM 24 h	-10.62	-25.68 to 4.447	No	ns	0.3645
Neg CTRL 24 h vs. Pep-B 50 µM 24 h	-1437		No	ns	>0.9999

## Sheet: Suppl Table S5
Supplementary Table S5. Statistical analysis of LDH release from HeLa and Caco-2 cells following Myr-B peptide treatment (IC50) using one-way ANOVA followed by Dunnett's post hoc test.
Cells	Dunnett's T3 multiple comparisons test	Mean diff.	95.00% CI of diff.	Below threshold?	Summary	Adjusted P Value
HeLa	Neg CTRL vs. Pos CTRL	73.41	60.02 to 86.79	Yes	***	0.0004
	Neg CTRL vs. Myr-B 38 µM	-19.89	-33.40 to -6.386	Yes	*	0.017
	Neg CTRL vs. Pep-B 38 µM	-0.3868	-14.19 to 13.42	No	ns	>0.9999
Caco-2	Neg CTRL vs. Pos CTRL	68.89	59.29 to 78.48	Yes	****	<0.0001
	Neg CTRL vs. Myr-B 50 µM	0.6372	-10.13 to 11.41	No	ns	0.9993
	Neg CTRL vs. Pep-B 50 µM	-0.531	-14.85 to 13.78	No	ns	0.9994
