# Supplementary material for: Anticancer Activity of the Antimicrobial Myristoylated Peptide Myr-B in HeLa Cells: Cytotoxic, Membrane-Disruptive and Proteomic Insights
Source: Int J Mol Sci. 2026 Apr 28;27(9):3918. doi: 10.3390/ijms27093918 (PMC13163312; doi:10.3390/ijms27093918)
Supplement: Supplementary file 1 [file ijms-27-03918-s001.zip › Supplemental Tables S6_S7_S8.xlsx]

## Sheet: Suppl Table S6
Supplementary Table S6. List of differentially regulated proteins identified in the proteomic comparison of Myr-B-treated cells versus control cells.
Gene name	P value	Mean of MyrB	Mean of CTRL	Difference	SE of difference	-log10(P value)
MPP7	0.00058	18.79	21.98	-3.196	0.7076	3.236
DDX11L8	2.5e-05	22.83	25.93	-3.097	0.4867	4.605
ZFHX4	<0,000001	18.04	20.26	-2.212	0.2311	6.525
SUPT4H1	0.002199	18.84	20.64	-1.799	0.4731	2.658
STON2	3.5e-05	19.85	21.57	-1.72	0.2797	4.458
TIMP2	0.003774	20.4	22.06	-1.655	0.4704	2.423
ADGB	1.3e-05	21.71	23.17	-1.464	0.2163	4.877
SYNE2	1.3e-05	22.42	23.66	-1.244	0.1837	4.881
POLR2D	0.00222	18.64	19.79	-1.145	0.3017	2.654
LRRFIP2	0.00397	18.86	19.86	-1.002	0.2868	2.401
GIT2	0.009772	19	19.89	-0.8961	0.2963	2.01
CXCR4	0.00124	19.8	20.7	-0.8943	0.2178	2.907
DSEL	0.006012	21.56	22.41	-0.8462	0.2583	2.221
SAP18	0.003723	18.68	19.49	-0.8099	0.2297	2.429
RICTOR	0.009242	18.28	19.03	-0.7494	0.2454	2.034
TXNL4A	0.000392	20.78	21.47	-0.6941	0.1467	3.407
TIMM13	0.000872	20.04	20.73	-0.6878	0.1601	3.06
FIP1L1	0.006003	19.69	20.31	-0.6197	0.1891	2.222
OTOF	0.005016	21.46	22.07	-0.6085	0.1805	2.3
RNPS1	8.3e-05	20.6	21.2	-0.6032	0.1073	4.08
ACIN1	0.002524	20.56	21.16	-0.5964	0.1599	2.598
CLTA	0.00041	21.76	22.32	-0.5597	0.1189	3.388
TBC1D1	0.008924	20.9	21.45	-0.5495	0.1789	2.049
PPP1R2	0.000958	20.26	20.8	-0.5434	0.1281	3.018
ARPP19	0.00661	19.71	20.22	-0.5136	0.1591	2.18
FAM3C	0.000364	22.32	22.82	-0.501	0.105	3.439
MBLAC2	0.002903	18.77	19.23	-0.4651	0.1272	2.537
PELP1	0.006709	19.3	19.74	-0.4337	0.1347	2.173
WDR18	0.001268	19.53	19.93	-0.4036	0.09859	2.897
CCT8	<0,000001	24.72	25.11	-0.3927	0.04456	6.117
OSBPL11	0.009343	18.91	19.3	-0.3886	0.1275	2.03
TCP1	2.2e-05	24.23	24.61	-0.3739	0.05808	4.656
RANBP1	0.001551	22.82	23.19	-0.3694	0.09266	2.809
CCT3	<0,000001	25.2	25.57	-0.3689	0.04259	6.032
CCT4	<0,000001	25.08	25.43	-0.3579	0.03725	6.545
CCT6A	5e-06	24.96	25.32	-0.3576	0.04798	5.318
S100A13	0.000166	21.67	22.02	-0.3564	0.06831	3.78
CCT7	2e-06	24.77	25.12	-0.3482	0.04388	5.612
CCT2	3e-06	25.38	25.73	-0.346	0.04379	5.591
SHTN1	0.005432	21.38	21.72	-0.3419	0.1027	2.265
SFN	0.000206	24.33	24.66	-0.3361	0.06599	3.686
ZNF326	0.005993	20.01	20.34	-0.3262	0.0995	2.222
CLN6	0.000147	21.76	22.08	-0.3241	0.06129	3.833
CD47	0.005597	22.29	22.6	-0.316	0.09535	2.252
CCT5	9e-06	25.33	25.64	-0.3112	0.04416	5.06
SPAG9	0.000152	20.59	20.89	-0.3026	0.05742	3.819
VASN	0.00625	21.01	21.31	-0.2987	0.09172	2.204
SUMO2	0.007644	24.3	24.59	-0.2937	0.09318	2.117
SLC4A1AP	0.006538	20	20.28	-0.2849	0.08813	2.185
RAB3GAP1	0.003898	21.13	21.4	-0.2737	0.07816	2.409
HNRNPH3	0.002116	21.71	21.96	-0.2512	0.06571	2.675
MPST	0.000115	20.94	21.19	-0.2481	0.04567	3.94
PDCD5	0.007782	22.11	22.35	-0.2429	0.07729	2.109
EIF3G	0.002289	23.24	23.47	-0.232	0.06137	2.64
COMMD4	0.004146	20.62	20.85	-0.2276	0.0656	2.382
PSMB6	0.000157	23.82	24.05	-0.2259	0.04302	3.805
HNRNPA2B1	0.008374	25.66	25.87	-0.2132	0.06868	2.077
NUP153	9.1e-05	20.69	20.89	-0.205	0.03679	4.043
ROCK2	0.000854	21.3	21.5	-0.2039	0.04734	3.069
NEDD8	0.002025	22.5	22.7	-0.2006	0.05218	2.693
RHOA	0.001763	24.31	24.1	0.2021	0.05159	2.754
FOXRED1	0.009596	19.81	19.59	0.2156	0.07107	2.018
EXOSC4	5e-05	21.64	21.42	0.2179	0.03676	4.3
RFC4	0.006337	21.01	20.78	0.2276	0.07004	2.198
SRSF11	0.003079	21.91	21.68	0.2277	0.06282	2.512
CSNK1A1	0.009258	20.34	20.11	0.232	0.07601	2.033
SAR1A	0.007909	24.09	23.85	0.2345	0.0748	2.102
MRPL44	0.002243	21.31	21.07	0.239	0.06304	2.649
DNMT1	0.005125	20.88	20.64	0.2454	0.07305	2.29
KPNA4	0.004694	22.34	22.09	0.2483	0.07291	2.329
HAX1	0.002335	20.18	19.93	0.2535	0.06724	2.632
RPP30	0.003428	20.59	20.33	0.2574	0.07212	2.465
PRKACB	0.000743	21.18	20.92	0.2583	0.05896	3.129
RING1	0.001545	20.5	20.24	0.262	0.06568	2.811
DNAJA2	0.001742	21.86	21.6	0.2635	0.06713	2.759
CTNNBL1	0.002908	21.62	21.36	0.265	0.07249	2.536
NT5C3A	0.004778	21.81	21.54	0.27	0.0795	2.321
EIF2S2	0.00582	21.37	21.09	0.2823	0.08572	2.235
KPNA1	0.002017	21.53	21.24	0.2827	0.07348	2.695
MRPS34	0.001034	22.15	21.87	0.2837	0.0675	2.985
PA2G4	0.008625	24.3	24.02	0.2846	0.09214	2.064
WDR36	0.003391	20.12	19.83	0.2858	0.07993	2.47
EIF1AX	<0,000001	22.86	22.56	0.2915	0.03304	6.123
MRPS2	0.008773	21.53	21.23	0.2957	0.096	2.057
DAP3	0.000772	21.79	21.49	0.2978	0.0683	3.112
TMEM65	0.009033	20.51	20.18	0.3214	0.1049	2.044
CYCS	0.000337	25.55	25.23	0.3215	0.06674	3.473
BUD31	0.005625	20.18	19.86	0.3229	0.09752	2.25
COG4	0.00859	20.52	20.19	0.3239	0.1048	2.066
MRPL55	0.005953	20.58	20.25	0.3364	0.1025	2.225
TOR2A	0.007211	20.16	19.83	0.3371	0.1059	2.142
MRPS7	0.001036	21.22	20.88	0.344	0.08188	2.985
TSR1	0.005107	21.06	20.72	0.3457	0.1029	2.292
SLC52A2	0.00596	20.26	19.92	0.3493	0.1064	2.225
TUBB4B	0.005243	25.51	25.16	0.3516	0.105	2.28
MRPS23	0.001421	21.49	21.14	0.3553	0.08811	2.847
MRPS27	0.001502	21.6	21.24	0.3594	0.08977	2.823
EIF5B	0.004854	21.66	21.3	0.3634	0.1073	2.314
MRPL14	0.00064	20.83	20.47	0.3695	0.0828	3.194
POLR2G	0.001171	20.44	20.07	0.3705	0.08958	2.932
MRPS9	0.000548	21.55	21.17	0.3775	0.08303	3.261
EIF2AK2	0.004694	20.39	20	0.391	0.1148	2.328
ATPAF1	0.004898	19.96	19.57	0.3957	0.117	2.31
COG7	0.006708	20.17	19.77	0.4	0.1242	2.173
EMG1	0.002137	21.63	21.23	0.4003	0.1049	2.67
MRPS22	0.001413	21.26	20.85	0.4104	0.1017	2.85
PSPC1	0.001114	21.06	20.65	0.4112	0.09877	2.953
TOE1	0.001283	20.37	19.96	0.4143	0.1014	2.892
SLC4A7	0.003253	20.88	20.47	0.4154	0.1155	2.488
HDGFL2	0.001729	20.54	20.1	0.439	0.1117	2.762
METTL13	0.000677	19.12	18.66	0.4619	0.1042	3.17
SUB1	0.002064	25.42	24.95	0.4662	0.1216	2.685
NOB1	0.001048	19.91	19.44	0.4697	0.1119	2.98
ABHD13	0.007567	19.35	18.87	0.4746	0.1503	2.121
U2AF1	0.000634	23.43	22.94	0.4955	0.1109	3.198
U2AF2	0.000573	22.83	22.33	0.4977	0.1101	3.242
PHF6	0.002939	20.69	20.19	0.499	0.1367	2.532
BUD23	0.000497	20.71	20.21	0.5002	0.1087	3.304
MRPS25	0.002238	21.03	20.53	0.5005	0.132	2.65
MRPS16	0.000507	21.06	20.55	0.5045	0.1099	3.295
RCOR1	0.006083	20.28	19.76	0.5237	0.1601	2.216
PWP1	0.000697	20.76	20.2	0.5568	0.1261	3.156
TXLNG	0.003789	19.44	18.84	0.5994	0.1704	2.421
MRPS31	5e-06	20.58	19.97	0.6097	0.08188	5.313
SSRP1	2.9e-05	20.89	20.27	0.6175	0.09853	4.539
SUPV3L1	1e-05	20.17	19.55	0.6207	0.08959	4.983
PLEC	0.00012	25.55	24.91	0.6456	0.1194	3.922
PCBD1	0.007582	18.76	18.08	0.679	0.2151	2.12
NOP10	0.009842	18.87	18.18	0.6841	0.2265	2.007
DEK	0.003541	21.96	21.21	0.7405	0.2085	2.451
TMEM138	0.004417	19.49	18.75	0.7442	0.2165	2.355
RBM19	0.002957	20.04	19.22	0.8263	0.2266	2.529
AGMAT	0.005441	19.93	19.01	0.9175	0.2756	2.264
SNX17	0.003107	19.43	18.5	0.9308	0.2571	2.508
GORASP1	0.005854	19.48	18.25	1.227	0.373	2.233
HBA1	0.006026	21.48	20.05	1.428	0.4359	2.22
ATP6V0D2	0.006291	19.63	18.2	1.431	0.4398	2.201
FBLL1	0.007128	20.95	18.86	2.089	0.6552	2.147
APOB	<0,000001	23.95	20.61	3.338	0.2152	9.041

## Sheet: Suppl Table S7
Supplementary Table S7. List of differentially regulated proteins identified in the proteomic comparison of Pep-B-treated cells versus control cells.
Gene name	P value	Mean of PepB	Mean of CTRL	Difference	SE of difference	-log10(P value)
MPP7	0.002327	18.65	21.98	-3.331	0.8829	2.633
DDX11L8	0.000347	23.54	25.93	-2.384	0.4967	3.46
POLR2D	0.000581	18.38	19.79	-1.408	0.3119	3.236
NEGR1	0.007954	19.03	20.4	-1.376	0.4393	2.099
ZFHX4	0.006624	19.02	20.26	-1.235	0.3828	2.179
TIMM22	0.001716	18.29	19.49	-1.196	0.3041	2.765
CPSF1	0.004821	19.33	20.2	-0.8726	0.2573	2.317
MBLAC2	0.001167	18.41	19.23	-0.8204	0.1983	2.933
CLTB	0.002059	20.44	21.26	-0.8195	0.2136	2.686
WDR18	0.006658	19.17	19.93	-0.7608	0.236	2.177
MRPL54	0.007126	18.83	19.54	-0.7162	0.2246	2.147
GNG5	0.000754	19.11	19.81	-0.6989	0.1598	3.123
FIP1L1	0.002458	19.62	20.31	-0.6961	0.186	2.609
GNG12	0.002638	20.23	20.92	-0.6903	0.1862	2.579
CYBC1	0.001638	20.04	20.72	-0.6805	0.1719	2.786
NDUFA2	0.000552	20.07	20.73	-0.657	0.1446	3.258
PPP1R14B	0.009888	19.99	20.6	-0.615	0.2038	2.005
ARPP19	0.006183	19.66	20.22	-0.5639	0.1729	2.209
NIPSNAP2	0.008265	20.55	21.09	-0.5342	0.1717	2.083
NDUFB1	0.00663	20.77	21.28	-0.5092	0.1578	2.178
UBIAD1	0.001191	20.76	21.27	-0.5052	0.1224	2.924
CD55	0.007549	20.39	20.88	-0.4961	0.1571	2.122
TMBIM1	0.001401	19.2	19.7	-0.4915	0.1217	2.854
MIX23	0.000604	19.72	20.2	-0.4855	0.108	3.219
FAM136A	0.002332	19.81	20.26	-0.4529	0.1201	2.632
ATP5MJ	0.003938	22.93	23.38	-0.45	0.1287	2.405
ACOT1	0.008783	20.61	21.05	-0.442	0.1435	2.056
TMED5	0.000192	21.81	22.26	-0.4417	0.08606	3.716
CHMP4A	0.005421	21.14	21.58	-0.4415	0.1326	2.266
NDUFAF3	0.004729	20.71	21.13	-0.4218	0.124	2.325
BASP1	0.00384	24.37	24.79	-0.4214	0.1201	2.416
VKORC1	0.004999	21.32	21.74	-0.4172	0.1237	2.301
UBE2G2	0.006713	20.68	21.1	-0.416	0.1292	2.173
ATP5MK	0.003086	22.77	23.19	-0.4159	0.1148	2.511
PRPF40A	0.005727	21.12	21.52	-0.3956	0.1198	2.242
CDC42SE2	0.001042	21.19	21.58	-0.3906	0.09302	2.982
CARS2	9e-05	21.04	21.43	-0.3828	0.06864	4.047
RBM25	0.004698	21.68	22.05	-0.3704	0.1088	2.328
GALNT1	0.002336	21.49	21.84	-0.3461	0.09179	2.632
TXNRD2	0.00154	21.19	21.54	-0.3435	0.08608	2.813
MLKL	0.009519	24.11	24.45	-0.3406	0.1121	2.021
AP1S1	0.003177	19.92	20.26	-0.3399	0.0942	2.498
LSM6	0.008155	21.07	21.4	-0.3218	0.1032	2.089
UBE2I	0.00445	22.73	23.05	-0.3188	0.09284	2.352
ATP5PD	0.002894	23.99	24.3	-0.3181	0.08697	2.539
CLINT1	0.000304	20.82	21.14	-0.3173	0.06511	3.517
SLIRP	0.003186	23.14	23.46	-0.3141	0.08706	2.497
ATP5ME	0.006158	22.74	23.05	-0.3118	0.09552	2.211
CCAR1	0.000408	21.15	21.46	-0.311	0.06604	3.389
KGD4	0.008027	21.66	21.97	-0.3066	0.09806	2.095
SLC7A2	0.009381	19.07	19.37	-0.305	0.1001	2.028
GNAS	0.005684	23.96	24.26	-0.3011	0.09107	2.245
NDUFB11	0.001923	22.4	22.7	-0.301	0.07772	2.716
SLC35A4	0.002281	21.98	22.28	-0.2996	0.0792	2.642
CSTF1	0.001764	21.93	22.23	-0.2982	0.07612	2.753
ITPR3	0.007134	20.74	21.03	-0.2942	0.09229	2.147
MRPL12	0.006844	23.01	23.3	-0.2921	0.09103	2.165
REEP5	4e-05	23.23	23.52	-0.292	0.0481	4.403
RAB3GAP1	0.000856	21.12	21.4	-0.2812	0.06532	3.067
MPST	7.8e-05	20.91	21.19	-0.2811	0.04964	4.11
LARS2	0.000227	20.86	21.14	-0.281	0.05576	3.645
CYB5B	0.009957	24.48	24.76	-0.2761	0.09158	2.002
NUP35	0.005045	21.24	21.52	-0.2747	0.08158	2.297
VMP1	0.005143	22.49	22.76	-0.2747	0.0818	2.289
ACOT13	0.006354	22.33	22.6	-0.2728	0.084	2.197
MTX1	0.004746	21.17	21.43	-0.2621	0.07711	2.324
DLST	0.004434	23	23.26	-0.2602	0.07575	2.353
SH3GL1	0.003843	21.36	21.62	-0.258	0.07352	2.415
UQCRQ	0.004361	22.81	23.06	-0.2546	0.07394	2.36
GPX8	0.007264	22.09	22.35	-0.2542	0.07997	2.139
ABCD1	0.001765	21.26	21.51	-0.2511	0.06408	2.753
NFS1	0.005598	20.91	21.16	-0.2483	0.07494	2.252
NUP153	0.003469	20.65	20.89	-0.2478	0.06954	2.46
NDUFA6	0.002592	22.41	22.66	-0.247	0.06647	2.586
ATP5MG	0.007619	23.55	23.8	-0.2468	0.07825	2.118
MRPL21	0.004867	21.47	21.72	-0.2443	0.07213	2.313
ECI2	0.002504	21.88	22.12	-0.2431	0.0651	2.601
GOLIM4	2.7e-05	21.06	21.31	-0.2428	0.03843	4.575
PRPF6	0.008562	20.49	20.73	-0.2383	0.07705	2.067
THOC6	0.003056	20	20.24	-0.2373	0.06538	2.515
SEC61B	7.2e-05	23.58	23.81	-0.2341	0.041	4.144
SEL1L	0.009767	20.94	21.17	-0.2304	0.07618	2.01
SUMO2	0.009971	24.36	24.59	-0.2298	0.07624	2.001
SURF1	0.004385	20.93	21.16	-0.2269	0.06596	2.358
LMNB1	0.007972	21.94	22.16	-0.224	0.07156	2.098
AK4	0.000296	22.56	22.78	-0.2219	0.04538	3.529
NCLN	0.005456	22.83	23.05	-0.22	0.06614	2.263
SCAMP1	0.008643	21.4	21.62	-0.2178	0.07053	2.063
SLC16A1	0.001845	23.3	23.51	-0.2156	0.05536	2.734
TMED4	0.003652	21.68	21.89	-0.2097	0.0593	2.437
HADHB	0.000315	23.18	23.39	-0.2057	0.04237	3.501
RFC3	0.003882	20.99	20.79	0.2063	0.05887	2.411
LARP1	0.003009	21.62	21.4	0.2123	0.05837	2.522
BAG1	0.002945	20.67	20.45	0.2133	0.05845	2.531
KIFBP	0.003024	20.82	20.6	0.2187	0.06017	2.519
BAG6	9.9e-05	21.73	21.5	0.2223	0.04028	4.005
DNAJA2	0.009909	21.82	21.6	0.2231	0.07394	2.004
TMEM132A	0.004142	19.76	19.54	0.2259	0.06508	2.383
GIGYF2	0.00357	20.59	20.35	0.2318	0.06534	2.447
COPZ1	0.007915	22.94	22.71	0.2334	0.07448	2.102
MRPL14	0.001768	20.7	20.47	0.2395	0.06113	2.753
INTS14	0.008013	20.28	20.03	0.2463	0.07876	2.096
RDX	0.009282	23.06	22.81	0.2537	0.08314	2.032
COPE	0.003568	22.5	22.25	0.2568	0.07236	2.448
EIF1AX	0.003654	22.83	22.56	0.2641	0.07469	2.437
TUBB	0.002423	26.55	26.28	0.2702	0.07203	2.616
KPNA4	0.003623	22.37	22.09	0.2808	0.07931	2.441
RPP30	0.006084	20.62	20.33	0.2815	0.08609	2.216
SMARCAD1	0.000874	20.58	20.28	0.3004	0.06996	3.059
GPC1	0.005195	20.8	20.49	0.3024	0.09019	2.284
DDX56	0.005283	20.81	20.51	0.3035	0.09078	2.277
EIF2B3	0.000571	21.5	21.19	0.3045	0.06731	3.243
CSNK1A1	0.001473	20.42	20.11	0.3071	0.07651	2.832
GNL3	0.004339	21.52	21.21	0.3075	0.08923	2.363
MRPS9	0.000164	21.48	21.17	0.3078	0.05891	3.786
ARFIP2	0.006492	20.52	20.21	0.3096	0.09567	2.188
PRKACB	0.000597	21.23	20.92	0.3138	0.06972	3.224
CAD	0.000247	21.71	21.39	0.3168	0.06347	3.608
SMAD9	0.002087	20.27	19.96	0.3169	0.08276	2.681
RPL39P5	0.001761	23.49	23.18	0.3187	0.08131	2.754
MRPS5	0.008384	21.05	20.73	0.327	0.1054	2.077
METTL1	0.005212	21.18	20.84	0.3397	0.1014	2.283
SCAP	0.009111	18.4	18.06	0.3406	0.1113	2.04
OSBPL10	0.00926	19.02	18.66	0.3545	0.1161	2.033
RPP40	0.005877	20.66	20.31	0.3556	0.1081	2.231
LARP7	0.006362	19.44	19.08	0.3586	0.1104	2.196
EIF5B	0.00978	21.66	21.3	0.3593	0.1188	2.01
SCRN1	0.00908	20.93	20.56	0.3658	0.1194	2.042
RPS24	0.002782	23.97	23.6	0.3675	0.09991	2.556
TRIP12	0.009536	20.08	19.7	0.3711	0.1222	2.021
MRPS31	0.000511	20.36	19.97	0.3807	0.08302	3.292
MORF4L2	0.004929	20.54	20.15	0.3816	0.1129	2.307
RPS7	0.005804	24.66	24.27	0.388	0.1177	2.236
TUBB4B	0.003295	25.55	25.16	0.3936	0.1096	2.482
RPS2	0.005961	24.45	24.04	0.4048	0.1234	2.225
RPS16	0.002383	24.84	24.44	0.4054	0.1078	2.623
GRWD1	0.009551	20.82	20.42	0.4054	0.1335	2.02
RPL23	0.00888	23.46	23.05	0.4122	0.1341	2.052
RPL28	0.006393	24.01	23.59	0.4232	0.1304	2.194
YTHDC2	0.002505	19.95	19.52	0.4279	0.1146	2.601
RPS8	0.006743	24.74	24.31	0.429	0.1333	2.171
RPS14	0.006535	23.51	23.08	0.4338	0.1342	2.185
TSR1	0.001912	21.16	20.72	0.4429	0.1143	2.719
RPL14	0.007595	24.68	24.23	0.4488	0.1422	2.119
COMMD7	0.008525	19.63	19.18	0.4505	0.1455	2.069
RPL32	0.002437	23.69	23.24	0.457	0.1219	2.613
RPL34	0.008995	23.96	23.49	0.4735	0.1544	2.046
RPL10	0.004011	24.66	24.19	0.4746	0.1361	2.397
RPL4	0.007339	25.25	24.78	0.4749	0.1497	2.134
RPS9	0.00834	24.34	23.87	0.4773	0.1537	2.079
RPL18A	0.003439	25	24.52	0.4813	0.1349	2.464
RPS18	0.001553	24.43	23.95	0.4837	0.1213	2.809
RPS23	0.003702	24.3	23.81	0.4871	0.138	2.432
RPS3A	0.008975	24.33	23.84	0.4905	0.1599	2.047
ARAF	0.007985	19.65	19.15	0.4949	0.1582	2.098
RPL6	0.002747	24.41	23.91	0.4973	0.1349	2.561
RPS15	0.008768	24.53	24.03	0.4989	0.162	2.057
SSRP1	9.4e-05	20.77	20.27	0.5009	0.09028	4.027
POP1	0.001938	20.25	19.75	0.5066	0.1309	2.713
RPS26	0.003535	23.92	23.41	0.514	0.1447	2.452
RPL26	0.002309	24.04	23.53	0.5175	0.137	2.636
UBR5	0.009139	19.59	19.07	0.5235	0.1711	2.039
POP7	0.002142	19.74	19.21	0.5303	0.139	2.669
RPL13A	0.002858	24.41	23.88	0.538	0.1468	2.544
BUD23	0.0001	20.75	20.21	0.5399	0.09796	3.999
RPL19	0.001732	24.07	23.53	0.5409	0.1377	2.762
SH3BP4	0.00889	19.52	18.98	0.5409	0.176	2.051
RPS11	0.002734	24.04	23.5	0.5426	0.1471	2.563
RBM28	0.005978	22.6	22.03	0.5665	0.1727	2.223
RPL24	0.000354	25.12	24.55	0.5693	0.1189	3.451
RPL9	0.00791	23.83	23.25	0.5809	0.1853	2.102
DDX52	0.007198	19.78	19.13	0.6534	0.2053	2.143
SRPK1	0.004474	23.41	22.68	0.7292	0.2126	2.349
MYL9	0.001746	22.43	21.67	0.7596	0.1936	2.758
TUBA4A	8.7e-05	24.01	23.23	0.7773	0.139	4.059
MYL12A	0.004719	25.11	24.32	0.7892	0.2319	2.326
BOP1	0.005891	19.21	18.4	0.8042	0.2446	2.23
STARD7	0.009128	19.19	18.38	0.8088	0.2643	2.04
MYH9	0.004065	26.03	25.19	0.8373	0.2406	2.391
TMA16	0.002471	19.56	18.72	0.8421	0.2251	2.607
BCL10	0.004782	18.99	18	0.989	0.2913	2.32
GLYR1	0.008112	19.38	18.35	1.031	0.3305	2.091
MYH14	3e-06	24.12	22.87	1.245	0.16	5.517
GORASP1	0.00119	19.52	18.25	1.269	0.3074	2.924

## Sheet: Suppl Table S8
Supplementary Table S8. List of differentially regulated proteins identified in the proteomic comparison of Myr-B- versus Pep-B-treated cells.
Gene name	P value	Mean of MyrB	Mean of PepB	Difference	SE of difference	-log10(P value)
STON2	2e-06	19.85	21.8	-1.95	0.2505	5.726
ARL6IP4	0.001333	18.17	19.42	-1.251	0.3132	2.875
MYH10	0.002106	19.36	20.59	-1.225	0.3256	2.676
LRRFIP2	0.000612	18.86	19.96	-1.106	0.2517	3.213
SYNE2	7e-06	22.42	23.51	-1.095	0.157	5.186
DSEL	0.002376	21.56	22.52	-0.9598	0.2594	2.624
MYH9	7.2e-05	25.08	26.03	-0.9549	0.1723	4.14
MYH14	0.000394	23.27	24.12	-0.8463	0.183	3.404
MYL12A	0.000351	24.27	25.11	-0.8429	0.1799	3.455
MYL9	0.000118	21.63	22.43	-0.8044	0.1526	3.927
ADGB	0.00111	21.71	22.51	-0.8013	0.1961	2.955
RICTOR	0.000949	18.28	19.03	-0.7454	0.1789	3.023
TACC3	0.008406	18.57	19.19	-0.6226	0.2032	2.075
ACTG1	0.009168	18.75	19.37	-0.6133	0.203	2.038
TXNL4A	0.006665	20.78	21.37	-0.5944	0.1869	2.176
MYO10	0.009286	18.36	18.95	-0.5805	0.1926	2.032
SLC26A4	0.005983	19.86	20.38	-0.5246	0.1621	2.223
MYL6	0.001756	25.48	25.99	-0.5089	0.1321	2.756
LIMCH1	0.006692	20.4	20.9	-0.4936	0.1552	2.174
TUBA4A	0.001741	23.52	24.01	-0.4911	0.1273	2.759
VPS18	0.005017	18.86	19.34	-0.4832	0.1454	2.3
MSI2	0.005092	20.2	20.63	-0.4271	0.1288	2.293
TTI1	0.002606	19.92	20.32	-0.4003	0.1096	2.584
WASHC2C	0.003148	20.15	20.52	-0.3673	0.1032	2.502
MYO1E	0.00127	21.07	21.43	-0.3664	0.09118	2.896
CCT2	<0,000001	25.38	25.74	-0.3529	0.03949	6.433
RTF2	0.00274	20.05	20.39	-0.3487	0.09612	2.562
CCT4	<0,000001	25.08	25.42	-0.3466	0.03228	7.416
STUB1	0.001632	20.86	21.21	-0.3462	0.08898	2.787
CCT3	<0,000001	25.2	25.54	-0.3369	0.04089	6.014
CCT8	2e-06	24.72	25.05	-0.3296	0.04161	5.813
TCP1	5.4e-05	24.23	24.55	-0.3127	0.05476	4.268
UBE2O	0.008584	19.65	19.96	-0.3053	0.09997	2.066
CCT7	6.5e-05	24.77	25.08	-0.3048	0.05438	4.188
CCT5	5.2e-05	25.33	25.63	-0.3037	0.05301	4.283
CCT6A	0.000113	24.96	25.25	-0.2932	0.05537	3.946
TWF2	0.001985	22.11	22.4	-0.2925	0.07717	2.702
CDK11A	0.003834	20.68	20.97	-0.2879	0.08324	2.416
FLII	0.000752	21.22	21.5	-0.279	0.06508	3.124
SCYL1	0.009845	20.12	20.39	-0.2712	0.09085	2.007
EIF3G	0.002697	23.24	23.5	-0.2618	0.07199	2.569
KPNA3	0.004332	21.19	21.45	-0.2593	0.07631	2.363
CSNK2A2	0.001524	21.27	21.52	-0.2513	0.06403	2.817
FAM114A1	0.0019	21.04	21.27	-0.2301	0.06035	2.721
PRPSAP2	0.005308	21.9	22.12	-0.2216	0.06723	2.275
SKIC3	0.002685	20.56	20.78	-0.2186	0.06009	2.571
CDC37	6.4e-05	22.2	22.42	-0.2161	0.0385	4.195
COPZ1	0.001392	22.74	22.94	-0.2057	0.05178	2.856
ECHS1	0.001518	23.5	23.3	0.2031	0.05171	2.819
DLST	0.008807	23.2	23	0.2031	0.06678	2.055
IARS2	0.001209	22.21	22.01	0.2043	0.05053	2.917
MRPL37	0.001314	21.57	21.36	0.2146	0.05364	2.881
SCP2	0.007268	23.62	23.4	0.2154	0.06865	2.139
MRPL1	0.005391	21.3	21.08	0.2177	0.06623	2.268
SLC25A4	0.004207	21.67	21.45	0.2182	0.06395	2.376
CNIH4	0.008848	23.59	23.37	0.2209	0.07268	2.053
TM9SF1	0.007877	21.29	21.07	0.2234	0.07214	2.104
PPIE	0.006526	20.4	20.18	0.224	0.07019	2.185
NT5C3A	0.004136	21.81	21.59	0.2248	0.0657	2.383
MLEC	0.000488	21.9	21.67	0.227	0.05031	3.312
TRAM1	0.000503	21.84	21.62	0.228	0.05071	3.298
MRPS31	0.002305	20.58	20.36	0.229	0.06162	2.637
MRPL39	5e-06	22.44	22.21	0.2294	0.03188	5.337
ALG1	0.004826	22.39	22.15	0.2411	0.07211	2.316
LARS2	0.000591	21.11	20.86	0.242	0.05484	3.229
UQCRQ	0.005998	23.05	22.81	0.2445	0.07561	2.222
ACOT13	0.006918	22.57	22.33	0.2454	0.07759	2.16
EMC3	0.002858	21.44	21.19	0.2506	0.06947	2.544
COX15	0.002581	21.87	21.62	0.2511	0.06863	2.588
NDUFB11	0.003577	22.65	22.4	0.2524	0.07223	2.446
TARS2	0.006536	20.69	20.43	0.2542	0.07967	2.185
ITGA2	0.002584	20.98	20.72	0.2569	0.07024	2.588
TXNRD2	0.002334	21.45	21.19	0.2591	0.06986	2.632
CTNNBL1	0.001624	21.62	21.36	0.261	0.06705	2.789
ABHD10	0.000368	21.8	21.54	0.2624	0.05632	3.434
SEC63	0.000111	22.52	22.25	0.2631	0.0496	3.953
KRTCAP2	0.001708	21.15	20.88	0.2651	0.06856	2.768
FAR1	0.007553	20.85	20.57	0.2725	0.0874	2.122
GPX8	0.003485	22.37	22.09	0.2732	0.07791	2.458
DCXR	0.006922	20.93	20.65	0.2766	0.08747	2.16
PNPT1	0.000784	22.31	22.03	0.2784	0.06527	3.106
VKORC1L1	0.00147	21.62	21.34	0.2834	0.07185	2.833
RBFOX2	0.005633	20.42	20.13	0.2842	0.08702	2.249
SPTBN1	0.000586	24.13	23.84	0.2919	0.06609	3.232
INTS11	0.003818	22.08	21.79	0.2946	0.08511	2.418
ALG6	0.001276	20.71	20.41	0.2959	0.07369	2.894
NDUFS7	0.004083	21.35	21.05	0.2974	0.08677	2.389
NDUFA6	0.000317	22.71	22.41	0.3008	0.06347	3.499
MRPL43	0.001029	21.37	21.07	0.3041	0.07369	2.988
SLC4A7	0.005588	20.88	20.58	0.307	0.0939	2.253
NFS1	0.000714	21.22	20.91	0.3071	0.07118	3.146
PSPC1	0.006525	21.06	20.76	0.3079	0.09646	2.185
LCLAT1	0.00234	21.16	20.84	0.3175	0.08562	2.631
MGST1	0.000705	24.66	24.34	0.3206	0.07422	3.152
GALNT1	0.006093	21.81	21.49	0.3215	0.09963	2.215
TMPO	0.007807	22.75	22.42	0.3268	0.1054	2.108
UBE2I	0.003194	23.06	22.73	0.3343	0.09415	2.496
UQCR10	0.008279	23.37	23.04	0.3352	0.1091	2.082
TMED5	0.006977	22.16	21.81	0.3426	0.1085	2.156
MRPL21	0.000228	21.82	21.47	0.3456	0.07032	3.642
LMNB1	0.002745	22.29	21.94	0.3512	0.09681	2.562
MRPS25	0.003882	21.03	20.67	0.3585	0.1038	2.411
MRPS16	0.008481	21.06	20.69	0.3624	0.1184	2.072
DEK	0.006347	21.96	21.59	0.3665	0.1143	2.197
TMEM65	0.008506	20.51	20.14	0.3692	0.1207	2.07
BASP1	0.006875	24.74	24.37	0.3714	0.1173	2.163
CYCS	0.000166	25.55	25.17	0.3832	0.07534	3.78
SDCBP	0.009649	21.3	20.91	0.3916	0.1308	2.016
MTHFD2	0.001463	21.6	21.2	0.3959	0.1003	2.835
NDUFA2	0.00272	20.47	20.07	0.3963	0.1091	2.565
ATP5MK	0.002594	23.17	22.77	0.3983	0.1089	2.586
NDUFAF3	0.006042	21.12	20.71	0.4081	0.1263	2.219
APP	0.001041	20.87	20.45	0.4153	0.1008	2.982
TMEM11	0.005732	21.69	21.28	0.4184	0.1285	2.242
IGF1R	0.001196	20.13	19.71	0.4191	0.1035	2.922
CD81	0.002267	21.64	21.21	0.4296	0.1154	2.645
TMBIM1	0.004252	19.65	19.2	0.4454	0.1307	2.371
CARS2	8e-06	21.49	21.04	0.4498	0.06591	5.083
MLLT1	0.009061	19.58	19.13	0.4522	0.1494	2.043
PLEC	0.004792	25.55	25.09	0.4659	0.1392	2.319
ACOT1	0.000352	21.14	20.61	0.5312	0.1134	3.454
SUPV3L1	0.004733	20.17	19.63	0.5356	0.1597	2.325
POLR2G	0.000179	20.44	19.87	0.5638	0.1118	3.747
LMNB2	0.000506	20.56	19.98	0.5771	0.1285	3.295
CYBC1	0.001877	20.78	20.04	0.7421	0.1943	2.727
TIMM22	0.00911	19.32	18.29	1.027	0.3396	2.04
HBA1	0.000311	21.48	20.33	1.146	0.2413	3.507
APOB	3e-06	23.95	21	2.948	0.3957	5.508
